# Supplementary material for: Structural Rearrangements of Carbonic Anhydrase Entrapped in Sol-Gel Magnetite Determined by ATR–FTIR Spectroscopy
Source: Int J Mol Sci. 2022 May 26;23(11):5975. doi: 10.3390/ijms23115975 (PMC9181146; doi:10.3390/ijms23115975)
Supplement: Supplementary file 1 [file ijms-23-05975-s001.zip]

Archive with 1 entries (1 files):
- ijms-1717337-supplementary.pdf
